# Supplementary material for: Modulation of Crystallinity through Radiofrequency Electromagnetic Fields in PLLA/Magnetic Nanoparticles Composites: A Proof of Concept
Source: Materials (Basel). 2021 Jul 31;14(15):4300. doi: 10.3390/ma14154300 (PMC8347328; doi:10.3390/ma14154300)
Supplement: Supplementary file 1 [file materials-14-04300-s001.zip]

Archive with 1 entries (1 files):
- materials-1292703-supplementary.pdf
